# Supplementary material for: Phylogenomic and comparative analyses of Coffeeae alliance (Rubiaceae): deep insights into phylogenetic relationships and plastome evolution
Source: BMC Plant Biol. 2022 Feb 26;22:88. doi: 10.1186/s12870-022-03480-5 (PMC8881883; doi:10.1186/s12870-022-03480-5)
Supplement: Supplementary file 6 — Additional file 6: Table S4. Distributions of SSR in the Coffeeae alliance tribes. [file 12870_2022_3480_MOESM6_ESM.xlsx]

## Sheet: Sheet1
	Distributions of SSR in the Coffeeae alliance tribes
	Tribe	Species						mono		di	tri			tetra								penta							hexa
			Forward	Reverse	Palindromic	Tandem repeats	SSR	A/T	C/G	AT/AT	AAC/GTT	AAT/ATT	AAG/CTT	AAAG/CTTT	AACC/GGTT	AATG/ATTC	AAAC/GTTT	AAAT/ATTT	AATT/AATT	AGAT/ATCT	AATC/ATTG	AATAG/ATTCT	AAATT/AATTT	AAGAT/ATCTT	AATCT/AGATT	AATAT/ATATT	AAATG/ATTTC	AAAAT/ATTTT	AATTAG/AATTCT
		B. breviflora	19	9	21	18	37	24	0	6	1	0	1	1	0	0	0	1	0	0	1	2	0	0	0	0	0	0	0
1	Bertiereae	B. iturensis	20	7	22	23	45	26	4	5	1	1	1	1	1	0	0	1	0	0	1	2	0	0	1	0	0	0	0
		B. laxa	21	8	23	39	34	23	0	5	1	0	1	1	0	0	0	1	0	0	1	1	0	0	0	0	0		0
		Be. coffeoides	18	8	21	23	46	30	2	4	2	1	1	1	1	0	0	1	1	0	1	0	0	0	0	0	0	1	0
		C. arabica	19	4	27	13	38	31	2	4	1	1	1	1	1	1	0	1	1	0	1	0	0	0	0	0	1	0	0
		C. canephora	19	4	27	13	39	31	2	4	1	1	1	1	1	0	0	1	1	0	1	0	0	0	0	0	1	0	0
		C. macrocarpa	18	3	27	15	29	30	1	1	1	1	1	1	1	0	0	0	0	0	1	0	0	0	0	0	0	0	0
		C. sessiliflora	19	4	25	25	36	33	4	4	1	1	1	1	1	0	0	1	1	0	1	0	0	0	0	0	1		0
2	Coffeeae	C. stenophylla	19	4	27	18	46	30	1	4	1	2	1	1	1	0	0	1	1	0	1	0	0	0	0	0	1	1	0
		E. congesta	13	14	22	25	46	33	4	4	1	1	1	1	1	0	0	1	1	0	1	0	0	0	1	0	1	0	0
		E. ovalifolia	14	15	21	24	47	30	1	4	1	2	1	1	1	0	0	0	0	0	1	0	0	0	0	0	1	0	1
		T. hensii	16	13	18	23	46	25	0	5	1	0	1	5	1	0	0	0	0	0	1	0	0	0	0	0	0	0	0
		T. lasiodelphys	15	14	20	19	51	20	0	5	0	0	1	0	1	0	0	0	0	0	1	0	0	0	0	0	0	1	0
		T. pallens	16	13	20	19	50	25	0	6	1	0	1	1	0	0	0	0	0	0	1	0	1	0	0	0	0	0	0
		T. semidecidua	16	13	18	23	44	35	0	5	1	1	1	1	1	0	0	0	0	0	0	0	0		0	1	0	0	0
		A. canthioides	18	5	25	30	32	29	0	4	1	0	2	0	0	0	0	3	0	0	0	0	0	0	0	1	0	0	0
		A..cochinnchinesis	17	5	25	30	32	29	0	4	1	0	2	0	0	0	0	3	0	0	0	0	0	0	0	1	0	0	0
		Al. leucocarpa	19	5	24	37	35	23	1	7	1	0	1	1	1	0	0	1	0	0	0	0	0	0	0	2	0	0	0
		At. fitzalanii	19	6	22	32	41	24	1	2	0	0	1	1	0	1	0	3	0	0	1	0	0	0	0	2	0	0	0
		Br. hirtellata	4 (4%)	2 (2%)	28	29	38	20	1	6	1	0	1	1	1	1	0	1	0	0	0	0	0	0	0	2	0	0	0
		Ca. spinosa	16	6	27	15	35	19	1	5	1	0	1	0	0	1	0	0	1	0	0	0	0	0	0	2	0	0	0
		D. erythroslada	19	7	18	23	36	38	4	4	1	1	1	2	1	0	0	1	0	0	1	0	0	0	0	0	1	1	1
		Di. dubia	19	5	24	38	36	26	0	5	1	0	1	0	0	0	0	0	0	0	1	1	0	0	0	1	1	0	1
3	Gardenieae	Du. pavettifolia	19	8	21	27	58	38	1	6	1	0	5	1	1	0	0	1	0	0	0	0	0	0	0	2	0	0	0
		Eu. longiflora	19	10	19	25	37	38	1	6	1	0	5	1	1	0	0	1	0	0	0	0	0	0	0	2	0	0	0
		F. shweliensis	18	7	23	34	60	21	0	5	0	0	1	1	0	0	0	1	1	0	1	0	0	0	0	2	0	0	0
		G. jasminoides	20	4	25	22	32	22	0	4	1	0	1	0	0	0	0	1	0	0	1	0	0	0	0	2	0	0	0
		Gardenia sp	19	4	26	26	45	32	0	3	1	1	1	1	1	0	0	1	0	0	0	0	2	2	0	0	0	0	0
		G. volkensii	19	4	26	24	40	28	0	3	1	1	1	1	1	0	0	1	0	0	0	0	2	2	0	0	0	0	0
		H. diervilleoides	17	7	25	31	38	27	2	4	0	0	1	1	0	0	0	0	0	0	1	0	0	0	0	1	0	0	0
		Hi. lichiangensis	18	5	25	30	40	40	2	5	0	1	3	1	1	1	0	3	0	0	0	0	1	1	0	1	0	0	0
		R. formosum	19	8	21	24	36	28	1	4	0	0	1	0	0	0	0	1	1	0	1	1	1	1	0	0	0	0	0
		Ro. manganjae	19	9	21	28	56	28	0	3	1	1	1	1	1	0	0	1	0	0	0	0	2	2	0	0	0	0	0
		Ro. urcelliformis	19	9	20	41	56	20	0	4	0	1	1	0	0	0	0	2	0	0	1	0	3	3	0	0	0	0	0
		Ru. aristata	19	7	22	29	33	24	1	2	0	0	1	0	0	0	0	3	0	0	1	0	2	2	0	0	0	0	0
		S. magnificum	15	8	23	23	31	38	1	6	0	0	5	1	1	0	0	1	0	0	1	0	2	2	0	0	0	0	0
		Ta. wallichii	18	9	18	32	57	27	2	4	0	0	1	0	0	0	0	2	0	0	1	0	2	2	0	1	0	1	0
		M. axillare	19	6	20	29	43	22	1	4	1	1	1	0	1	0	1	3	0	1	1	0	0	0	0	0	0	1	0
4	Sherbournieae	M. greenwayi	15	6	21	22	38	33	0	3	0	1	1	0	1	0	1	1	0	0	0	0	0	0	0	0	0	0	0
		O. zanguebaricus	17	7	23	31	41	33	1	3	1	1	1	0	1	0	1	4	0	0	1	0	0	0	0	0	0	0	0
		Bu. bubalina	18	9	21	26	30	36	2	7	1	1	1	3	1	2	0	0	0	0	1	0	0	0	0	0	1	0	0
		Cr. triflora	19	6	23	28	52	19		5	1	1	1	1	1	0	0	0	0	0	0	0	0	0	0	0	0	1	0
		Did. norae	16	8	22	36	37	36	2	7	1	1	1	1	1	0	0	0	0	0	1	0	0	0	0	0	1	0	0
5	Octotropideae	Fe. aeruginescens	12	9	29	19	46	28	0	4	0	0	1	1	1	0	0	0	0	0	1	0	0	0	0	0	0	1	0
		Ga. saxifraga	19	9	22	30	28	34	0	4	1	1	1	1	1	0	0	0	0	0	1	0	0	0	0	0	1	1	0
		P. parvifolia	18	9	21	20	56	22	0	2	1	0	1	0	1	0	0	0	0	0	1	0	0	0	0	0	0	0	0
		Ra. rodriguesi	18	9	21	26	47	37	1	4	1	1	1	1	1	0	0	0	0	0	1	0	0	0	0	0	0	0	0
6	Augusteae	W. uvariifolia	21	7	21	35	48	19	1	5	1	1	0	2	1	2	2	1	1	0	0	0	0	0	0	0	0	0	0
7	Cordiereae	Ali. edulis	22(19%)	6	22	29	36	33	4	0	1	0	0	0	0	0	1	1	0	0	1	0	1	0	0	0	0	0	0
		Co.supra	18	9	19	22	40	28	1	3	1	0	1	1	0	0	1	3	0	0	0	0	0	0	0	0	1	0	0
		L. leopoldi	18	8	21	29	38	24	0	2	1	0	1	1	1	0	1	5	1	0	0	1	0	0	0	0	0	0	0
		L. platyphylla	19	9	20	28	48	30	0	6	1	1	1	1	1	0	0	5	1	0	0	1	0	0	0	0	0	0	0
		Pa. abyssinica	18	8	22	23	43	31	0	5	1	1	1	1	1	0	0	5	1	0	0	1	0	0	0	0	0	0	0
		Pa. barbertonensis	19	7	21	27	40	25	2	4	1	0	1	1	0	0	1	6	0	0	0	0	0	0	0	0	0	0	0
8	Pavetteae	Pa.lanceolata	17	9	22	26	48	23	2	4	2	0	1	1	0	0	1	6	0	0	0	0	0	0	0	0	0	0	0
		Pa. schumanniana	18	8	22	25	41	26	2	4	2	0	1	1	0	0	1	6	0	0	0	0	0	0	0	0	0	0	0
		Rut. orientalis	15	13	18	27	42	25	2	4	1	0	1	1	0	0	1	6	0	0	0	0	0	0	0	0	0	0	0
		Tar. asiatica	19	7	22	28	36	29	1	2	1	0	1	1	1	0	1	5	0	0	0	1	0	0	0	0	0	0	0
		Tar. drummondii	18	9	22	22	36	29	2	2	2	0	1	0	0	0	0	0	0	0	0	0	0	0	0	0	0	0	0
		Tar. mollissima	19	8	22	25	41	30	1	3	1	0	1	0	0	0	0	0	0	0	0	0	0	0	0	0	0	0	0
		Tar. pavettoides	19	8	23	23	43	28	1	3	1	0	1	0	0	0	0	0	0	0	0	0	0	0	0	0	0	0	0
		Tar. sechellensis	19	8	21	24	35	31	1	3	1	0	1	0	0	0	1	1	0	0	0	1	0	0	1	0	0	0	0
